# Supplementary material for: Thymidylate synthase inhibitory drugs induce p53-dependent pathways differently
Source: PLoS One. 2026 Jul 1;21(7):e0332491. doi: 10.1371/journal.pone.0332491 (PMC13322534; doi:10.1371/journal.pone.0332491)
Supplement: S1 Table — (XLSX) [file pone.0332491.s012.xlsx]

## Sheet: Sheet1
abbreviation	long name
5FdUMP	5-fluoro-deoxy-uridine-monophosphate
5FdUR	5-fluoro-2'-deoxyuridine
5FU	5-fluoro-uracil
ATM	Ataxia-telangiectasia mutated
ATR	Ataxia Telangiectasia and Rad3-related
BER	base excision repair
BSA	bovine serum albumin
CAPS	3-(Cyclohexylamino)-1-propanesulfonic acid
CDK	Cyclin-Dependent Kinase
cDNA	complementary DNA
CELF1	CUG triplet repeat, RNA binding protein 1
CNOT4	CCR4-NOT transcription complex subunit 4
DDR	DNA damage response
DE	differentially expressed
DEPC	diethyl pyrocarbonate
DHFR	dihydrofolate reductase
DMSO	dimethyl sulfoxide
dTMP	deoxy-thymidine-monophosphate
dTTP	deoxy-thymidine-triphosphate
dUMP	deoxy-uridine-monophosphate
dUTP	deoxy-uridine-triphosphate
EDTA	ethylenediaminetetraacetic acid
EGTA	ethylene glycol-bis(β-aminoethyl ether)-N,N,N′,N′-tetraacetic acid
EMT	epithelial-mesenchymal transition
EtOH	ethanol
FBS	fetal bovine serume
FC	fold change
FDR	false discovery rate
FPKM	fragments per kilobase of transcript per million mapped reads
GEO	Gene Expression Omnibus
GO	Gene Ontology
GSEA	gene set enrichment analyzis
HRP	horseradish-peroxidase
KEGG	Kyoto Encyclopedia of Genes and Genomes
lncRNA	long noncoding RNA
MALAT1	Metastasis-Associated Lung Adenocarcinoma Transcript 1
MAPK	mitogen-activated protein kinase
MDM2	mouse double minute 2
miRNA	microRNA
MMR	mismatch repair
mRNA	messenger RNA
MTHF	5,10-methylenetetrahydrofolate
NEAT1	Nuclear Enriched Abundant Transcript 1
NT	non-treated
ON	overnight
PAI	Plasminogen activator inhibitor 1
PBS	phosphate saline buffer
PCA	principal component analysis
PE	paired end
PenStrep	Penicilin-streptomycin solution
PMSF	phenylmethylsulfonyl fluoride
PUM1	Pumilio homolog 1
PVDF	polyvinylidene difluoride
QC	quality control
RIP	RNA immunoprecipitation
RIPctrl	RNA-immunoprecipitation negative control
RNA-Pol-II	RNA polymerase II
RNU7-1	RNA, U7 small nuclear 1
ROS	reactive oxygen species
RPKM	reads per kilobase of transcript per million mapped reads
rRNA	ribosomal RNA
RT	room temperature
RT-qPCR	reverse-transcription coupled quantitative polymerase chain reaction
RTX	raltitrexed
SDS-PAGE	sodium dodecyl sulfate-polyacrylamide gel electrophoresis
Seq	sequencing
SHMT1	serine hydroxymethyltransferase
SIVA1	Apoptosis regulatory protein Siva
SNORA	H/ACA-box class snoRNA
SNORD	C/D-box class snoRNAs
snoRNA	small nucleolar RNA
snRNA	small nuclear RNA
SPUD	Selective Polyadenylation Upon DNA Damage
STRING	Search Tool for the Retrieval of Interacting Genes/Proteins
TIGAR	Fructose-2,6-bisphosphatase TIGAR
TP53	tumor protein 53
TRIS	tris(hydroxymethyl)aminomethane
TS	thymidylate synthase
TSP1	Thrombospondin-1
UDG	uracil-DNA-glycosylase
U-DNA	uracil containing DNA
UGI	uracil glycosylase inhibitor
UNG	uracil-N-glycosylase
