# Supplementary material for: Thymidylate synthase inhibitory drugs induce p53-dependent pathways differently
Source: PLoS One. 2026 Jul 1;21(7):e0332491. doi: 10.1371/journal.pone.0332491 (PMC13322534; doi:10.1371/journal.pone.0332491)
Supplement: S2 Table — (XLSX) [file pone.0332491.s013.xlsx]

## Sheet: Sheet1
sample	gene	treated (FPKM)	NT (FPKM)	log2(FC)	q-value	significant
5FdURUGI_vs_NTUGI	CALR	1.01746e+06	450022	1.1769	0.000359387	yes
RTXUGI_vs_NTUGI	CALR	1.18353e+06	438720	1.43173	0.000300385	yes
5FdURUGIMMR_vs_NTUGIMMR	CALR	1.20357e+06	696016	0.79013	0.000465194	yes
RTXUGIMMR_vs_NTUGIMMR	CALR	1.19267e+06	679343	0.811984	0.000682439	yes
5FdUR_vs_WT	CALR	596371	506965	0.234323	0.410691	no
RTX_vs_WT	CALR	579773	513131	0.176159	0.546139	no
5FdURUGI_vs_NTUGI	CELF1	215397	272722	-0.340431	0.0957319	no
RTXUGI_vs_NTUGI	CELF1	221719	265864	-0.261957	0.192839	no
5FdURUGIMMR_vs_NTUGIMMR	CELF1	198069	281617	-0.507733	0.0103457	yes
RTXUGIMMR_vs_NTUGIMMR	CELF1	235200	274820	-0.224595	0.384907	no
5FdUR_vs_WT	CELF1	297556	287539	0.0494001	0.902996	no
RTX_vs_WT	CELF1	321200	291030	0.142303	0.661676	no
